# Supplementary material for: Identification of a Novel Disulfidptosis-Related Five-Gene Signature for Prognostic Prediction and Immune Characterization in Esophageal Cancer
Source: Biology (Basel). 2026 Mar 28;15(7):545. doi: 10.3390/biology15070545 (PMC13072260; doi:10.3390/biology15070545)
Supplement: Supplementary file 1 [file biology-15-00545-s001.zip]

Archive with 1 entries (1 files):
- biology-4210936-supplementary.csv
