# Supplementary material for: Identification of a Novel Disulfidptosis-Related Five-Gene Signature for Prognostic Prediction and Immune Characterization in Esophageal Cancer
Source: Biology (Basel). 2026 Mar 28;15(7):545. doi: 10.3390/biology15070545 (PMC13072260; doi:10.3390/biology15070545)
Supplement: Supplementary file 1 [file biology-15-00545-s001.zip › biology-4210936-supplementary.csv]

DEG
SLC3A2
C16orf74
ARTN
CFAP251
SLC7A5
SOX15
ADCY6
DDAH1
NTF4
LPIN2
GPR87
IRF8
FCGRT
NFATC2
NR3C2
HOMER3
PLCL2
DLX5
FAM89A
ARRB1
ATP2A3
GPRIN3
LGALS4
LPAR3
INSR
ENPP4
SLC7A8
SHROOM3
TP63
MGAT4A
DUSP9
FOXA3
FUCA1
ZC4H2
FSCN1
BNC1
PERP
PLEKHA6
KLC3
EPS8L3
MYO15B
NEFL
TNS3
PAQR8
ZFP36L2
RALGAPA2
NXPH4
CTSS
PROM1
EN1
MUC3A
PODXL
NOL4L
PDK4
GJB6
TINCR
CADPS2
TSPAN8
USH1C
WNT7B
CLMN
RFLNA
CDK5R1
CLRN3
NOSTRIN
HNF4G
PC
SMIM24
IL17RB
PGPEP1
WNT3A
FRZB
SLC47A2
S1PR5
HOXD11
FOXE1
CRACD
BNIP5
TNFRSF14
SH3BGRL2
MGAT3
AKR1C2
ICA1
BAIAP2
MYO1A
PPP2R2C
CDH17
HNF4A
PTHLH
PKDCC
TRIM15
TM4SF5
ACAA2
HNF1A
EPHA10
AQP1
SFN
DEPTOR
GALM
PIGR
FMO5
CALML3
ANKS4B
MICALL1
SEMA4G
AKR1B15
RAB38
MARK1
C4BPB
CBR3
B4GALNT1
IHH
TM4SF19
SLC41A2
HSD17B11
MGAM2
RNF186
PLEKHS1
MACROH2A2
ZNF385A
ANG
FBXO27
HID1
MUC13
TMC5
TRIM7
SVIP
ATP1B3
FAM171A1
SSTR1
IQGAP2
SDC1
CHDH
CAPN5
LTB4R
RSPH1
CERS3
TMPRSS13
ME3
TMEM154
ARHGAP42
RNF217
GSDME
SLC40A1
GRHL3
HAS3
CDC42EP5
GPR35
METTL7B
ADORA2B
GNA14
ZNF69
ARL4D
FZD10
CDHR5
PTPRJ
GJB5
PTGER2
RGS20
ITGA7
ANKRD18B
DUSP7
ADGRE5
HS6ST2
GSDMC
CLDN3
HAP1
ETNK2
CEMIP2
RHPN2
MYRF
FOXN1
SLC44A3
C12orf54
KLRG2
ST6GALNAC2
UNC5CL
GNAI1
LONRF3
CLCA2
FBP1
HCAR2
PKP1
TSPAN3
CREB3L1
TENM2
RGS5
ARHGEF4
GOLM1
HEPH
MMP17
HOXD10
PTPRZ1
VIL1
FAT2
GNGT1
S100A2
HNMT
TNIK
CERS4
C4orf19
PRRG4
AGR3
REPS2
ATP8A1
FUT4
NECTIN1
CLDN23
SMIM6
GATA6
PLA2G2A
DNAJC22
FGFBP1
TP53AIP1
TBX1
AGT
TPD52L1
PLEKHB1
KBTBD11
RYR1
UBXN10
SLC2A1
FZD6
SYTL2
EDARADD
NECTIN3
CYSTM1
DSC3
TSKU
PRXL2B
RAB20
FAM131C
CELSR1
DTX4
G6PD
IGSF3
IRX4
TM4SF20
CTSE
SMPDL3B
ALG1L
SNAI2
PIP5K1B
CEP19
TSPAN15
RHOU
PHGR1
VILL
BCL2L15
BTBD11
ZNF750
NELL2
HS3ST3A1
DMBT1
GCNT1
REG4
SRRM3
AOC1
ARSL
PPP1R14C
HSH2D
HNF1B
TNFRSF1B
REG1A
CAPN8
PDX1
SLC44A4
LRP12
ACE
CCNI2
KCTD1
CAPNS2
TOX3
CCDC68
PECAM1
IL20RB
WNT9A
PLS1
IRF6
SH3GL3
PARD6G
PACSIN3
ERN2
TRIM16L
SEL1L3
MUC17
BICD2
SPTBN1
SYTL1
GNA15
USH1G
KCTD15
INKA1
ANXA8L1
CHODL
A2M
SPINK1
FAM83C
TSPAN12
RAB17
KRT5
RETREG1
FAR2
LYZ
STON2
HOXC13
GLTP
PAK6
PANX2
AKR1C1
CSTA
GPC1
TMEM79
LGI3
EFS
ARHGEF19
C9orf152
IL36G
FABP5
DMRT2
FOXA2
TMEM132A
CLIC5
ANXA8
ANKRD40CL
KRT17
PPP1R14D
PITX2
HGD
SH2D5
DPF1
ACSL5
TFAP2A
NDRG4
MS4A8
TFAP2C
TNXB
FST
NR2F2
GAL3ST1
COBL
KRT16
TENT5C
C2CD4B
FJX1
PRR15L
TRPV4
SLC35F3
GIPC2
ALOXE3
DENND2C
DLX3
SLC37A1
FSTL4
P2RY1
SLC4A4
DUSP4
SLC39A5
SLC17A9
ANXA13
NKX1-2
CELSR2
RBM47
LY6D
GJB1
TMEM40
PDE5A
OLFM4
COPZ2
ZNF114
PIWIL4
TGFBR2
AKR7A3
TMEM63A
CLDN18
TRIM29
HSD17B1
HOXD13
F5
SLC6A20
CBX2
KRT31
GATA4
KCNK5
BCL2L14
PNMA2
MLPH
C2orf72
NOS1
TMPRSS3
DSP
CGN
GABRE
ARHGEF38
KRT6A
NR1I2
PGBD5
S1PR1
APLNR
FGFR3
SELENBP1
SH3KBP1
IL1RAP
LYPD3
GMDS
FZD5
TESC
NR5A2
DNALI1
EDNRB
GJB2
ADAM28
SLC12A2
VNN1
TRIM31
SOWAHA
SUGCT
PPP4R4
TFF2
PPARG
ALDOB
ALDH3B2
RHOV
ACHE
HOXB6
GPA33
PLA2G4E
SMPD3
TMPRSS2
VSNL1
GALNT14
OSBPL7
TMEM116
TMEM139
CCNA1
CD93
MYO7B
MTMR11
BIRC3
COL7A1
CDHR2
PGLYRP4
SPRR4
GBP6
EPS8
CFTR
SULT1B1
ADH7
BTNL8
KRT14
SLC6A15
PRNP
KRT6B
LRRC66
FCGBP
DSG3
KIF12
ENC1
MUC1
SPATA13
KCNJ3
ASPHD1
GCNT3
FAM83A
TFF1
FRMD6
EMB
BNIP3
SLC52A1
ATOH1
MTSS1
NOD2
CDHR1
ARL14
ARFGEF3
ZBED2
CRACR2B
MECOM
CLDN8
TJP3
SEMA4A
KRTDAP
TM4SF4
RARG
KIF13B
LGALS2
PTPN13
B3GALT5
ONECUT2
ALOX5
MCC
NR0B2
LHX5
SERPINA1
C10orf99
HCAR3
TNFSF15
GOLT1A
COL15A1
GUCY2C
ABCA13
SERPINB13
GATM
IRX3
HHLA2
TMEM176B
LLGL2
CAMK2N1
TPRG1
IGSF11
IL36RN
SYT13
DAPK1
CA12
EPO
FOXL2
ACP7
A1CF
ALDH3B1
UCN2
IYD
HSPB1
NECTIN4
STOX2
TMEM176A
SLC39A14
NXN
SULT1C2
ABCC5
TBC1D2
XK
ADGRG7
AGMAT
PTPRH
PLA2G10
PGLYRP3
TNNC1
CLCN4
KREMEN2
MYO5C
CLIP4
HMGCS2
LCE3D
OR2I1P
IFI16
CD109
SIX1
SMAD6
QRFPR
SPINK4
CDX2
SOX2
PPP2R3A
SLC43A1
CDH3
ALOX12B
LRRC31
BCAS1
OTULINL
CBR1
SLCO2B1
FA2H
HTR7
AC005551.1
SLC6A19
ABCC1
SEZ6L2
DNAH17
CCL28
ATP7B
GLI3
LRRC75A
VWF
HOXB5
TMEM38A
KRT20
MYO5A
VANGL2
GJB3
KLF2
FAM110C
TIMP1
AGR2
SPRR2G
VNN2
NUDT11
CDX1
DEPP1
VSIG2
SLC7A7
TMEM150B
ULBP2
LGALS7
CASP10
ST6GAL1
ENTPD8
HPGD
SPTBN2
RASSF6
SMIM31
SPRR1B
PLAC8
KLHL13
RAB7B
MUC2
AMOT
SGK2
HS3ST6
DUOXA1
SLC46A3
LRRC4
ADM
TNFRSF11A
SLC37A2
IL2RG
NIPAL4
DLX6
SPOCK2
SPRR1A
SEMA3B
LGALS9
LY75
COL4A5
TNFRSF18
FAM83B
HES2
RND1
OSGIN1
CEACAM19
GAST
NAP1L2
HEPACAM2
PHLDA3
GPR160
NPBWR1
TGM2
KCNQ1
GJA3
KRT15
TMEM125
RBP1
FGFR4
CYP27C1
HOXB9
FAM107B
KRT8
PKP2
PTPRN2
CYP27A1
C5orf38
HLA-DMA
SBSN
STC2
CENPV
WFDC5
SLC6A11
CNTN1
LY6K
CCDC190
CHKA
S100A3
DSC1
CPLX1
RAMP1
RAET1L
B3GNT7
PRR15
BNIPL
CXCL3
KREMEN1
NDRG1
HOXB8
CABLES1
SDR9C7
ARHGAP23
CXCL2
GPD1
SUSD4
HKDC1
RARRES1
KCNE3
SOST
NTRK2
PLCH1
P2RY2
KRT75
PLBD1
CALB2
KRT6C
PFN2
PHLDB2
MISP
RNF225
TFF3
DDC
ELOVL4
SERPINB5
RPL39L
SLC39A2
LCE3E
RASEF
PYGL
A4GALT
UCP2
RTN4RL1
MACC1
LGR4
TMPRSS11D
NPR3
TNFRSF11B
PRKCG
PPP1R1B
TYMP
NKX2-8
TCIM
MDGA1
IGFL1
RHOD
CAPN9
MGLL
GPRC5A
TENM4
ADRA2A
SLC17A4
DSG1
GRAMD1B
TGM1
B3GNT3
SI
HSD17B2
JSRP1
PITX1
GPRC5B
ADAM23
TUSC3
DAPL1
GCLM
RORC
ADRB2
IL1A
CHST3
IVL
EDN3
SMIM32
RNASE10
MLF1
SELP
POU3F1
PLXNB3
SPRR2D
MMP15
IFFO2
HTR1D
NPC1L1
GSDMB
SYBU
TMPRSS11E
CD55
TACSTD2
PRRT1B
DSC2
HLA-DRB1
MEP1A
MUC5AC
NRG1
PCDH1
HABP2
ERBB3
TP73
SPRR2B
GJB4
MFSD4A
MAF
NEUROG3
COL17A1
ENTPD3
APOBEC3A
BTNL3
SPRR2A
SP5
DMKN
PCK1
TRABD2A
PLAAT3
CYP3A5
LGALS7B
KLK8
RAET1G
SMO
KCNN4
GDF15
LHX2
HLA-DRA
FABP1
JCHAIN
ADAP1
TMC4
IRX6
CD74
ANXA1
GPNMB
EFNA2
AHNAK2
NEFM
LY6G6C
PARM1
SPRR2E
KCNJ15
SHH
SESN3
SLC1A1
TNNT1
TSPAN1
ITLN1
ALDH3A1
C1orf210
WNK4
S100A8
KRT1
BATF
ANPEP
APOBEC1
POMC
A2ML1
CYP4F11
FADS1
FETUB
TMEM45A
NMUR2
FOXJ1
TRIM54
MUC6
KCNS3
RGL3
BAALC
IL36B
SERPINB2
OLFM2
MOGAT2
TNS4
C11orf53
PROM2
MLLT11
CNFN
PGC
CA8
DPP4
NOS2
PRSS3
PLAU
CIDEC
ARSI
PLCB4
TMPRSS11F
PTPRS
DMRTA2
MUC12
BMP7
EPCAM
CYP24A1
CNGB1
SORBS1
KRT18
REG3A
S100A9
UCHL1
BAIAP2L2
RBP4
HLA-DPA1
PADI3
PRR9
LIPH
SLC10A6
CREB3L3
MT1X
MFAP2
GAMT
MOGAT3
ABCA12
ODAM
PF4
CXCL14
PDLIM4
CLDN2
KRT7
CCL25
RGMA
PLCH2
DEGS2
LRAT
SPINK6
ST6GALNAC1
RAB11FIP1
TIAM1
PPL
CALML5
SIX2
FNDC10
MN1
ALPI
S100A12
GP2
MUCL3
GRHL1
PPM1H
ACKR1
HOXB13
SLC7A11
SERPINA4
ZNF185
SPNS2
KLHDC7B
CRLF1
P3H2
MAFB
UGT1A7
TMEM45B
SAMD5
ELAPOR1
TNC
SLC16A9
CYP2B6
BEX2
COL4A6
FOSL1
ADGRF4
TRNP1
FABP2
THBD
GJA1
FBN2
XPNPEP2
ACKR3
EPHB2
MSLN
C7
CHST2
AKR1B10
ELN
C6orf15
REG1B
POPDC3
PRUNE2
SOD3
SMIM22
SPDEF
IGFL3
FAM3D
RHCG
CASP14
HEPHL1
GALNT5
SLC34A2
FABP4
PADI2
APOD
MYB
BEX3
KLK10
CYSRT1
DUOX1
ACY3
BPIFB1
C2CD4A
PRSS2
CAPN6
PAX9
BASP1
TMEM63C
MUC5B
CEACAM5
SULT2B1
MT1A
MGP
INSM1
SLC5A1
VSIG10L
RPTN
GDA
C11orf86
ZG16B
CPS1
NDUFA4L2
IGFBP6
ONECUT3
TMPRSS11A
EDN2
GLI2
MMP13
FGFBP2
HOXA13
PRAME
C3
S100A7A
SLURP1
FAM83E
PNLIPRP3
ATP12A
UGT8
VSIG1
SERPINB3
AQP3
B4GALNT4
CEACAM1
MAGEB2
CT83
C4BPA
CES1
LCN2
CYP4F22
LCE3A
PCP4L1
AMTN
ELF3
RNASE7
NCCRP1
TOR4A
KLK14
RNF128
S100P
LRG1
ABCC3
ATP10B
DPEP1
CD79A
FAM3B
SPRR2F
SFTA2
WNT10A
SCEL
S100A14
NGFR
CRABP2
CRCT1
CPA4
UGT2A3
AZGP1
POF1B
AQP5
HLA-DRB5
PDZK1IP1
KLK11
LTF
SPP1
ALPG
SERPINB7
SPRR3
S100A7
WFDC2
OTOP3
KLK5
CEACAM7
MT1G
NTS
IRX2
SOSTDC1
KRT13
GABRP
CDKN2A
DUOXA2
SOX21
SERPINB4
DUOX2
CYP2W1
ADH1C
COL11A1
AKR1C3
KLK13
KLK7
FGF19
MMP7
CEACAM6
SFRP2
SPINK5
KRT19
UPK1B
LIPF
ANXA10
MAGEA4
CLCA4
